# Supplementary material for: SUMOylation controls the binding of hexokinase 2 to mitochondria and protects against prostate cancer tumorigenesis
Source: Nat Commun. 2021 Mar 22;12:1812. doi: 10.1038/s41467-021-22163-7 (PMC7985146; doi:10.1038/s41467-021-22163-7)
Supplement: Supplementary file 4 — Source Data [file 41467_2021_22163_MOESM4_ESM.xlsx]

## Sheet: Figure 1
Figure 1
Figure 1a								Figure 1b							Figure 1c										Figure 1h						Figure 1i
Figure 1e							Figure 1f
														Figure 1g

## Sheet: Figure 2
Figure 2
Figure 2a							Figure 2b							Figure 2g						Figure 2h							Figure 2I
	Figure 2d				Figure 2f
		WT	DKR			shScr	shUBC9	shSENP1
		0.279403	0.597985			0.472821	0.799347	0.0982345
		0.368404	0.528734			0.263844	0.812345	0.112345
		0.29416	0.620943			0.282945	0.626345	0.078364
		0.399578	0.582735			0.415825	0.783847	0.279232
		0.230934	0.672634			0.252734	0.729384	0.138453

## Sheet: Figure 3
Figure 3
Figure 3a							Figure 3b
	shScr	shHK2	HK2-WT	HK2-DKR	HK2-MTD			shScr	shHK2	HK2-WT	HK2-DKR	HK2-MTD
	0.592025	0.361963	0.582822	0.671779	0.404908			11.1126	8.45186	10.9561	11.9735	9.07793
	0.607362	0.343558	0.558282	0.682577	0.411043			11.2691	9.62573	11.1126	12.9126	9.3127
	0.570552	0.303681	0.570552	0.634969	0.40184			11.1126	8.13883	11.1126	12.5995	9.23444
Figure 3c
	Time (minutes)	HK2-DKR			HK2-WT			shScr			shHK2			HK2-MTD			HK2-SA
	1.34758	16.772	18.6625	19.1213	14.9606	11.0462	15.9454	18.5363	15.8601	18.2297	12.2675	13.3946	10.517	10.3542	11.1795	12.332	12.9469	10.3732	10.0384
	7.94067	17.3478	18.3544	19.0875	11.3035	4.83369	10.5594	14.0681	7.84825	11.5354	11.5718	12.091	14.4301	9.3623	11.3827	13.8661	12.4391	10.2107	9.28378
	14.5254	17.4247	17.6578	17.2345	12.5368	5.80943	11.5996	15.5615	10.1939	12.1535	10.5394	11.3389	13.8263	13.9239	11.9993	10.4181	11.9028	12.7879	11.2038
	21.2348	132.753	134.19	138.223	134.178	97.2839	129.253	120.206	117.532	107.78	90.2579	86.9583	91.1715	93.7826	92.5134	100.322	90.3258	99.4241	95.6398
	27.8564	124.26	121.507	123.052	124.518	96.0371	114.279	114.525	111.74	103.293	83.1053	85.0848	81.2394	94.5532	90.8841	87.7209	89.9077	93.0849	90.2834
	34.4865	123.036	116.206	126.193	119.004	93.3825	108	109.876	108.687	99.7865	75.4517	81.4079	82.2203	90.4333	81.2163	87.957	93.3027	84.3946	86.2038
	41.1799	169.213	163.66	162.094	145.021	148.103	137.333	144.428	137.351	131.308	102.251	110.907	108.46	103.541	114.17	118.129	121.604	112.048	107.563
	47.7933	158.098	152.053	154.224	133.35	135.619	142.187	132.442	130.526	134.493	101.251	108.907	92.46	111.552	103.808	105.402	104.983	110.928	112.028
	54.4386	152.496	149.528	150.927	128.628	134.797	129.403	124.069	127.863	133.297	97.8711	98.921	100.059	108.595	109.815	100.153	104.323	105.236	108.029
	61.1342	85.3367	87.89	86.0929	81.4233	71.3779	80.7688	75.5598	76.3345	75.8201	56.7923	68.7057	70.8883	65.3665	73.7275	79.4067	82.7894	76.0246	78.2937
	67.747	74.2432	71.6419	73.9824	70.467	61.9084	74.0925	62.5698	66.6517	64.4979	50.8891	52.3725	53.586	66.2639	60.6411	65.0098	56.8487	64.2323	60.0068
	74.4212	62.6673	60.0733	60.2837	60.6361	61.4993	62.8477	54.1194	57.0424	54.6631	45.5741	50.2876	43.5748	60.9159	59.4292	61.4858	60.2882	58.288	57.7562
Figure 3d
	Time (minutes)	HK2-DKR			shHK2			HK2-WT			HK2-SA			HK2-MTD			shScr
	1.34758	176.799	144.978	152.028	197.859	195.856	195.836	176.024	185.397	170.34	218.487	204.875	183.066	206.957	211.174	188.386	172.067	165.88	170.834
	7.94067	161.304	139.031	141.829	184.885	183.161	187.611	166.152	169.546	167.282	207.624	192.799	177.614	201.724	203.561	154.325	162.958	155.787	160.294
	14.5254	156.526	137.616	146.823	181.24	188.175	183.873	162.493	164.58	160.517	192.498	186.723	171.228	196.549	198.213	160.247	157.296	152.887	156.183
	21.2348	127.215	109.525	117.02	155.932	150.6	154.189	124.042	136.945	132.818	172.344	158.565	145.133	158.676	165.327	158.85	132.093	125.287	131.239
	27.8564	118.018	101.953	108.503	142.802	137.661	142.071	123.822	126.172	123.284	153.661	146.19	131.867	147.053	142.131	145.608	121.404	118.426	120.383
	34.4865	116.14	102.447	106.038	141.086	134.997	138.301	122.02	122.664	120.574	155.077	143.903	128.899	150.95	152.102	123.329	118.864	115.036	117.284
	41.1799	132.294	129.589	130.339	205.405	182.251	187.672	148.907	148.392	151.449	185.458	189.07	161.169	179.786	199.196	166.046	147.743	158.311	151.785
	47.7933	122.209	124.001	120.939	193.851	175.285	181.595	141.219	139.796	144.944	175.013	178.59	149.579	172.218	186.584	162.769	142.844	149.679	145.839
	54.4386	123.283	118.727	120.238	192.992	174.453	180.514	135.782	136.682	141.582	170.064	174.222	145.301	171.794	184.335	160.469	140.182	144.707	142.038
	61.1342	82.4424	73.7292	76.8835	123.492	117.853	127.764	91.8221	91.628	97.6475	126.715	125.445	104.767	124.449	117.825	93.8474	86.5646	86.9475	86.0073
	67.747	90.0254	78.6255	80.0029	118.393	113.084	121.416	91.2263	89.9549	92.4251	123.937	119.802	100.611	119.947	113.249	93.1149	88.0256	86.3485	87.6682
	74.4212	88.5351	78.0341	80.2734	115.034	110.041	116.465	88.7965	88.1965	90.9131	119.698	116.888	96.8208	115.172	108.437	90.4085	86.7942	83.6738	85.1712

## Sheet: Figure 4
Figure 4
Figure 4a
	Time (days)	shScr			shHK2			HK2-WT			HK2-DKR			HK2-MTD
	0	4	4	4	4	4	4	4	4	4	4	4	4	4	4	4
	2	15.36	17.23	14.34	10.4	6.53	7.43	14.28	18.45	14.99	18.09	17.32	18.43	9.41	12.62	8.43
	4	72.56	79.43	85.75	15.13	19.43	35.45	104.09	89.52	74.12	123.45	108.3	90.67	45.45	26.98	24.97
	6	238.54	201.43	209.89	95.45	94.63	73.24	234.54	219.83	207.45	285.32	273.79	242.87	105.34	90.67	128.34
Figure 4b							Figure 4c							Figure 4e
	shScr	shHK2	HK2-WT	HK2-DKR	HK2-MTD			shScr	shHK2	HK2-WT	HK2-DKR	HK2-MTD			shScr	shHK2	HK2-WT	HK2-DKR	HK2-MTD
	38.7	24.25	37.37	46.06	26.52			189	35	152	289	87			0.83	0.04	0.79	1.25	0.04
	40.6	26.87	39.62	42.72	28.78			192	68	218	273	105			0.72	0.02	0.94	1.22	0.06
	34.4	21.74	32.18	49.05	23.01			144	92	177	262	62			0.43	0.08	0.43	1.08	0.11
															0.41	0.01	0.48	0.98	0.02
															0.44	0.02	0.4	0.66	0.02
															0.28	0.09	0.28	0.42	0.12
															0.36		0.36	0.74	0.19
															0.57		0.62
Figure 4F
	Time (Weeks)	shScr								shHK2								HK2-WT								HK2-DKR								HK2-MTD
	0	0	0	0	0	0	0	0	0	0	0	0	0	0	0			0	0	0	0	0	0	0	0	0	0	0	0	0	0	0	0	0	0	0	0	0	0
	2	0.5	2.475	1.6875	0.0625	0.704	1.96875	0.0625	0.0625	0.0625	0.0625	0.5	0.5	2.21458	4			4.74	0.5	1.6875	1.6875	1.6875	2.25	7.1875	10.8621	13.4064	3.71837	1.6875	0.0625	1.6875	9.11476	9.31896	10.398	0.0625	0.1	0.416	0.5	2.7455	0.5
	3	6.95401	0.0625	14.4146	9.75	0.5	0.5	7.8125	0.5	0.5	0.5	0.125	0.0625	6	0.75			1.6875	7.23042	1.6875	1.6875	1.6875	7.1875	15.4904	5.733	12.2643	27.2322	14.58	14.4652	7.8125	8.1142	7.8125	15.636	0.125	0.0625	0.125	0.416	0.5	0.0625
	4	9.6875	19.2434	4.78	0.0625	43.7467	19.4664	21.4988	6.61434	0.75	0.5	2.25	0.0625	2.12625	1.6875			0.5	7.31731	26.0355	5	63.3491	26.4217	27.22	7.8125	9.375	33.76	5	71.7912	26.4217	27.22	11.9062	20.82	0.125	0.0625	1.125	0.416	0.5	0.0625
	5	73.3149	0.5	17.6977	1.54125	102.488	33.2648	101.95	57.2424	0.75	0.5	11.7873	1.6875	1.6875	2.08125			201.187	32.7731	39.0167	13.5588	43.6164	101.314	35.0098	5.91982	267.166	34.8	39.0167	20.5017	48.3091	28.9504	89.1112	103.4	13.95	19.0976	11.6875	5.75	5.5	0.0625
	6	209.883	7.8125	31.8106	214.924	137.798	41.3658	212.641	110.843	15.376	7.8125	14.7514	4.2	1.6875	1.6875			460.624	212.531	244.86	21.4375	159.627	7.8	31.8106	55.5285	606.33	341.078	389.025	34.2225	237.794	47.2	124.824	121.8	26.3375	21.0575	20.2	10.025	12.6	1.6875
	7	427.697	11.0829	55.872	451.495	148.054	41.0478	480.587	153.904	11.9375	10.9375	7.90625	20.692	11.76	1.6875			871.76	138.821	385	19.7607	301.459	34.7282	115.906	199.886	956.853	684.268	568.835	110.51	341.538	93.775	193.222	193.222	29.4	53.5	29.8438	25.25	18.75	1.6875
	8	600.971	29.0292	115.217	609.518	177.212	72.6652	570.426	164.982	29.5225	23.8875	10.0724	24.0374	15.68	2.25			971.76	156.642	626.682	50.8723	321.713	66.9312	171.988	272.222	1267.2	1007.22	894.491	187.344	677.833	116.962	459.274	229.274	181.001	92.625	46.04	30.56	20.0426	2.25

## Sheet: Figure 5
Figure 5
Figure 5a							Figure 5f						Figure 5b
														DMSO	DTX
														0.292837	0.637425
														0.273946	0.734595
														0.442948	0.783742
														0.42483	0.62402
														0.358281	0.52834
													Figure 5e
															12h			24h			48h
													DMSO	SENP1	1.06608	0.905584	1.01186	0.99282	0.986442	1.04823	1.20541	1.07031	0.992269
														HIF1A	1.02386	1.21405	1.12214	1.22279	1.11018	1.31546	1.12424	1.13744	1.18371
														HK2	0.997432	1.08156	1.08898	1.09173	1.07494	1.0347	0.859404	0.973765	0.925996
													DTX	SENP1	0.986889	1.00592	1.03896	1.86512	1.70475	1.86837	2.08218	1.88015	1.96034
														HIF1A	1.208	1.31791	1.28063	1.08222	1.19144	1.23946	1.52551	1.39893	1.16506
														HK2	1.00877	0.849688	0.975441	1.27847	1.41845	1.37085	1.35659	1.46706	1.40108
													Figure 5g
													DTX(nM)	shScr			shHK2			HK2-WT			HK2-DKR			HK2-MTD			HK2-SA
													0	0.984	0.961814	0.984462	0.97	0.945	0.978	0.992444	0.971814	0.98428	0.95291	0.981428	0.97821	0.972603	0.9915	0.96882	0.982603	0.9713	0.9723
													0.1	0.90772	0.916301	0.902744	0.83772	0.896301	0.8723	0.93772	0.906301	0.912744	0.93772	0.946301	0.942744	0.8872	0.79625	0.910225	0.892	0.76625	0.9475
													1	0.850482	0.806281	0.8615	0.73048	0.666181	0.7115	0.834	0.866	0.8213	0.904818	0.896181	0.9315	0.70048	0.741681	0.7215	0.73	0.7019	0.7827
													10	0.717979	0.652983	0.621915	0.407979	0.381328	0.401915	0.637353	0.653283	0.589315	0.717798	0.772983	0.801915	0.50979	0.51332	0.542192	0.58979	0.5472	0.5669
													20	0.45782	0.38625	0.47424	0.23456	0.189624	0.203781	0.47654	0.447265	0.39825	0.623751	0.72273	0.63972	0.283126	0.2974	0.25381	0.293826	0.3282	0.27451
													100	0.22782	0.18625	0.25424	0.03456	0.109624	0.053781	0.27654	0.147265	0.16825	0.283751	0.31273	0.36972	0.083126	0.1174	0.05381	0.14398	0.08752	0.12077
													Figure 5h
													Time	WT-DTX			DKR-DTX			WT-ADT			DKR-ADT			WT-ADT+DTX			DKR-ADT+DTX
													0	1	1	1	1	1	1	1	1	1	1	1	1	1	1	1	1	1	1
													24	0.880714	0.852299	0.921771	0.8818	0.94759	0.8936	0.977226	0.92806	0.919677	1.02924	0.96161	0.982776	0.80638	0.815806	0.758342	0.90234	0.84323	0.85231
													48	0.31894	0.50734	0.51446	0.62409	0.7818	0.593504	0.89194	0.80387	0.855161	0.89093	0.868555	0.924589	0.32832	0.384722	0.302834	0.51293	0.60132	0.590912
													72	0.2347	0.29914	0.2022	0.53796	0.495109	0.423701	0.763484	0.76387	0.736645	0.793428	0.872125	0.806119	0.072942	0.0943741	0.132834	0.34192	0.38424	0.29834

## Sheet: Figure S1
Figure S1
Figure S1c

## Sheet: Figure S2
Figure S2
Figure S2b								Figure S2c								Figure S2d

## Sheet: Figure S3
Figure S3
Figure S3a											Figure S3d							Figure S3e							Figure S3f
		shScr	shHK2	HK2-WT	HK2-K315R	HK2-K492R	HK2-DKR	HK2-MTD	HK2-SA
		3.1234	0.300864	3.14944	3.21665	3.031	3.01	3.80552	0.61672
	PC3 cells	3.7778	0.552036	2.82015	2.96632	3.60727	3.50226	2.91675	0.804048
		2.46817	0.444512	3.47874	3.5493	3.1066	3.49386	2.65886	0.712484
		shScr	shHK2	HK2-WT	HK2-K315R	HK2-K492R	HK2-DKR	HK2-MTD	HK2-SA
		5.17263	0.722124	5.12344	5.26785	5.09821	5.19283	4.20552	0.9452
	LNCaP cells	4.79623	1.05321	4.22925	4.94433	4.60727	4.50226	4.07752	0.800248
		3.42112	0.812152	4.81224	4.53254	4.1066	4.49386	4.82734	1.01934
Figure S3b
Figure S3c

## Sheet: Figure S4
Figure S4
Figure S4a
		shScr	shHK2	HK2-MTD	HK2-WT	HK2-DKR
		0.872025	0.389866	0.48758	0.83764	1.07643
		0.726546	0.443768	0.38643	0.590865	1.14308
		0.698552	0.398754	0.4321	0.68864	0.93864
Figure S4b
		shScr	shHK2	HK2-MTD	HK2-WT	HK2-DKR
		16.5892	7.2325	9.08928	17.0982	19.9283
		18.2115	10.241	11.0331	15.1182	21.0982
		13.2454	7.13392	8.223	14.0981	19.0234

## Sheet: Figure S5
Figure S5
Figure S5b
											Figure S5d
		Time (minutes)	DMSO			DTX
		1.34758	182.08	195.202	179.386	228.487	214.875	193.066					Hours	shScr			shHK2			HK2-WT			HK2-DKR			HK2-MTD			HK2-SA
		7.94067	186.645	178.729	175.661	217.624	202.799	187.614					0	1	1	1	1	1	1	1	1	1	1	1	1	1	1	1	1	1	1
		14.5254	174.14	175.288	171.698	212.498	196.723	181.228					24	0.946	0.984	0.979	0.9104	0.9234	0.9043	0.9787	0.9432	0.9728	0.982	0.998	0.996	0.917	0.908	0.9372	0.9656	0.9324	0.923
		21.2348	145.305	151.749	158.968	192.344	188.565	175.133					48	0.721	0.64281	0.7591	0.5984	0.52874	0.5323	0.682	0.633	0.742	0.8429	0.89034	0.8062	0.5928	0.6429	0.5787	0.618	0.6799	0.6352
		27.8564	141.739	140.034	148.363	178.661	166.19	151.867					72	0.53652	0.4324	0.4908	0.2125	0.1809	0.1298	0.4598	0.60243	0.537	0.688	0.6268	0.6789	0.2125	0.2589	0.1798	0.295	0.3663	0.307698
		34.4865	142.745	137.466	131.594	175.077	163.903	148.899					96	0.3754	0.25829	0.39653	0.08232	0.1187	0.05572	0.3973	0.45836	0.349812	0.48212	0.43789	0.5021	0.12672	0.10273	0.08092	0.1407	0.185	0.1234
		41.1799	165.651	153.43	171.141	195.458	199.07	181.169
		47.7933	154.063	142	161.452	185.013	188.59	179.579
		54.4386	150.279	138.051	156.065	180.064	184.222	175.301			Figure S5e
		61.1342	124.097	102.617	109.277	136.715	135.445	114.767			shScr	shScr	shHK2	HK2-WT	HK2-DKR	HK2-SA	HK2-MTD
		67.747	119.667	102.122	107.399	133.937	129.802	110.611			3.58	10.47	15.27	11.33	8.13	13.77	15.22
		74.4212	115.663	100.045	103.785	129.698	126.888	106.821			3.03	11.08	16.56	11.58	7.65	14.02	15.07
											2.96	10.88	15.58	10.84	8.52	14.08	15.38
											DMSO	DTX
Figure S5c
													Figure S5f
																			Figure S5h
Figure S5g																			WT	DKR	WT	DKR
Weeks	HK2-WT				HK2-DKR				HK2-WT				HK2-DKR						27.643	10.75	104.86	66.743
0	199.572	191.356	210.263	193.648	160.598	204.463	182.74	159.91	127.928	161.065	175.527	188.552	181.043	155.484	144.835	180.728			21.06	22.18	112.86	82.462
1	279.552	243.285	233.298	306.176	374.5	239.85	238.313	541.061	282.331	182.351	334.373	362.101	434.589	431.325	417.203	275.852			15.272	18.63	136.48	73.68
2	300.911	234	304.194	348.566	387.504	469.647	470.937	573.468	416.276	370.627	530.4	512.778	603.832	679.311	706.135	441.093			36.92	9.131	106.94	109.042
3	227.229	218.35	276.224	311.187	400.469	445.835	627.569	685.377	752.095	615.324	845.871	769.7	1028.58	1068.08	1440.62	779.311			DTX		Vehicle
	DTX								Vehicle
Figure S5I
Weeks	HK2-WT						HK2-DKR						HK2-WT						HK2-DKR						HK2-WT						HK2-DKR
0	151.763	56.806	113.703	112.227	141.92	174.414	125.929	121.278	163.089	144.835	198.058		164.004	180.908	124.338	136.216			183.456	110.907	137.569	116.064	127.705		133.925	180.728	151.915	122.694			199.48	180.336	160.824	158.731
1	217.863	241.161	409.406	260.482	191.356	212.959	325.987	224.224	509.652	383.292	250.698		163.089	175.527	158.663	127.296			230.649	177.9	152.727	207.567	180.728		248.003	290.963	234.524	365.393			330.525	607.427	450.283	417.203
2	280.351	418.122	347.397	678.979	362.101	408.564	528.409	412.585	811.668	559.337	486.592		217.57	244.887	339.159	204.872			310.003	486.592	246.404	352.236	346.151		545.759	752.001	580.768	969.422			794.402	1087.39	880.256	753.731
3	301.837	383.06	314.558	699.426	334.373	466.536	823.345	663.065	765.396	731.162	820.086		344.841	378.527	239.916	242.775			539.136	574.319	565.494	378.941	511.537		1274.47	1098.55	1217.5	1210.52			1416.36	1209.16	1324.72	1476.86
	DTX												DTX+Castration												Vehicle
Figure S5J
WT	DKR	WT	DKR	WT	DKR
16.12	12.015	81.002	62.053	101.8	102.163
11.082	9.109	94.52	54.715	92.319	62.814
15.878	14.032	88.75	55.987	124.478	76.814
19.61	9.571	102.762	78.092	106.53	92.042
		91.727	65.72		78.471
Vehicle		DTX		DTX+Castration
